# Supplementary material for: A Protective Role of Phenylalanine Ammonia-Lyase from Astragalus membranaceus against Saline-Alkali Stress
Source: Int J Mol Sci. 2022 Dec 10;23(24):15686. doi: 10.3390/ijms232415686 (PMC9779599; doi:10.3390/ijms232415686)
Supplement: Supplementary file 1 [file ijms-23-15686-s001.zip]

Archive with 6 entries (6 files):
- S1.jpg
- S2.jpg
- S3.jpg
- S4 .jpg
- S5.jpg
- S6.jpg
